# Supplementary material for: Electrochemical Investigation of Iron-Catalyzed Atom Transfer Radical Polymerization
Source: Molecules. 2022 Sep 24;27(19):6312. doi: 10.3390/molecules27196312 (PMC9570559; doi:10.3390/molecules27196312)
Supplement: Supplementary file 1 [file molecules-27-06312-s001.zip]

Archive with 1 entries (1 files):
- molecules-1911755-supplementary.pdf
